# Supplementary material for: Infestation and Larval Habitat Ecology of Aedes aegypti and Aedes albopictus in an Urban Gradient in Vassouras, Rio de Janeiro, Brazil
Source: Insects. 2025 Aug 21;16(8):869. doi: 10.3390/insects16080869 (PMC12386281; doi:10.3390/insects16080869)
Supplement: Supplementary file 1 [file insects-16-00869-s001.zip]

Archive with 1 entries (1 files):
- insects-3598344-supplementary.pdf
